# Supplementary material for: Strasseriolides display in vitro and in vivo activity against trypanosomal parasites and cause morphological and size defects in Trypanosoma cruzi
Source: PLoS Negl Trop Dis. 2023 Sep 15;17(9):e0011592. doi: 10.1371/journal.pntd.0011592 (PMC10529594; doi:10.1371/journal.pntd.0011592)
Supplement: S1 Data — (XLSX) [file pntd.0011592.s001.xlsx]

## Sheet: Figure 1
Dose-response curves for T. cruzi amastigotes after 96-hour treatment
		Growth inhibition (%)
	Concentration (µM)	1	2	3	4	5	6	Average	SD
Strasseriolide A	50	88.5232	87.2239	80.9008	89.5626	87.3105	84.7986	86.7042	3.38364
	25	38.4582	47.2066	32.4816	47.8995	30.8359	31.8753	39.3764	7.9887
	12.5	5.45692	8.92161	16.8038	13.9454	11.8666	14.2919	11.3989	4.39775
	6.25	5.28368	7.53574	2.59854	2.77177	4.93721	0.779564	4.62539	2.03376
	3.125	3.29146	0.433098	3.9844	0.60632	8.05543	3.8978	3.27414	3.1046
	1.5625	3.55133	1.12602	2.77177	5.02383	5.28368	3.29146	3.55133	1.70727
	0.78125	0.259865	7.88221	2.85839	3.98442	0.692952	1.73234	3.13557	3.06447
	0.390625	9.26809	2.51191	9.26809	0.173243	0.866185	2.25205	4.4175	4.50869
	0.195312	11.1737	16.8904	4.41751	13.2525	16.977	7.3625	12.5422	5.17115
	0.0976562	7.10265	3.03162	0.779564	2.4253	1.21264	1.03256e-05	2.91036	2.51236
	0.0488281	3.98442	2.25207	10.8272	8.835	8.57515	8.57515	6.89477	3.60822
	0.0244141	9.44132	4.67736	0.779564	0.866185	0.519699	2.945	3.25683	3.86037
	0.012207	4.07103	4.24427	14.1187	0.346466	6.58294	0.692952	5.87268	5.12195
	0.00610352	10.9138	4.93721	8.22867	9.96103	0.692952	0.692952	6.94674	4.17178
	0.00305176	10.8272	15.5046	8.66177	7.79559	5.63015	4.93721	9.68385	3.74935
	0.00152588	13.5123	19.3157	7.79559	7.62235	10.3941	3.03161	11.728	4.86973
Strasseriolide B	50	117.147	117.445	116.252	117.545	116.65	117.346	117.008	0.547152
	25	114.563	114.364	115.457	115.557	113.966	114.662	114.781	0.697271
	12.5	113.072	112.177	112.177	113.867	112.276	113.171	112.714	0.745882
	6.25	113.27	112.575	111.879	112.773	113.171	113.569	112.734	0.556153
	3.125	112.376	112.873	113.469	113.767	112.674	106.014	113.032	0.573628
	1.5625	112.873	114.165	113.569	112.276	112.873	112.575	113.151	0.728436
	0.78125	112.972	111.68	112.873	113.469	109.294	112.177	112.058	1.67874
	0.390625	104.225	93.2903	100.944	94.0855	101.143	91.8986	98.7376	4.79791
	0.195312	50.6461	60.9841	44.6819	63.171	44.1849	59.0954	52.7336	8.93416
	0.0976562	13.3698	22.1173	3.62823	3.23061	11.6799	19.4334	10.8052	7.81328
	0.0488281	10.1889	5.8151	10.5865	3.13121	4.22464	4.72167	6.78926	3.42358
	0.0244141	7.30615	14.5626	6.51092	8.69781	6.41153	0.745532	8.69781	3.40376
	0.012207	6.11332	13.8668	15.159	17.8429	4.12525	25.6958	11.4215	5.97067
	0.00610352	5.71569	7.50496	12.3757	3.62823	2.03778	6.61033	6.25248	4.00005
	0.00305176	1.34196	1.14315	6.51092	2.13718	12.9722	5.11928	4.82107	5.05298
	0.00152588	7.00794	0.248515	5.21868	0.74552	9.39363	11.2823	4.52286	3.96619
Strasseriolide C	50	114.861	113.27	113.668	115.457	115.855		114.622	1.11934
	25	112.575	111.183	111.581	111.879	111.282		111.7	0.559649
	12.5	109.592	111.084	109.394	109.791	109.195		109.811	0.745211
	6.25	96.4712	98.161	100.05	96.67	88.4195		95.9543	4.44957
	3.125	54.8211	62.3757	79.4732	64.165	48.2604		61.8191	11.7291
	1.5625	19.5328	26.5905	3.72764	16.0537	10.4871		15.2783	8.70403
	0.78125	5.21869	3.13121	3.82703	8.10138	0.944325		4.24453	2.65186
	0.390625	1.44134	0.347923	11.0835	5.91451	5.91451		4.94035	4.27111
	0.195312	3.82704	6.21274	3.13122	10.3877	5.61631		5.835	2.83988
	0.0976562	0.149106	5.31808	2.73359	1.14313	1.83898		2.23658	1.96558
	0.0488281	3.23061	4.02584	8.49899	4.12525	9.89065		5.95427	3.01883
	0.0244141	3.13122	6.51092	0.546727	8.3996	6.01392		4.92048	3.08871
	0.012207	3.62823	6.61033	17.9423	6.01391	12.0775		9.25447	5.75752
	0.00610352	3.0318	5.8151	3.42941	10.1889	0.646124		4.62226	3.61151
	0.00305176	1.04374	1.83898	3.72762	6.11333	2.833		3.11133	1.95979
	0.00152588	0.248515	5.91452	1.24254	7.80317	0.646112		3.17097	3.45032
Strasseriolide D	50	112.773	112.575	114.662	111.978	114.066		113.211	1.1127
	25	112.674	112.475	111.581	113.37	111.382		112.296	0.817908
	12.5	104.622	104.722	103.628	93.1909	95.1789		100.268	5.61406
	6.25	68.7376	68.7376	69.7316	60.3877	63.0716		66.1332	4.15026
	3.125	27.8827	27.9821	10.6859	13.9662	25.5964		21.2227	8.25917
	1.5625	5.31808	10.4871	9.19483	8.5984	9.09542		8.53876	1.93084
	0.78125	0.447319	1.44134	13.3698	3.82703	1.93836		4.20476	5.26857
	0.390625	3.92645	3.52883	7.40556	1.64016	7.50496		4.80119	2.57242
	0.195312	5.61631	7.10736	6.41154	4.42347	12.5746		7.22665	3.15157
	0.0976562	3.13121	0.149106	2.5348	2.73359	2.53478		2.2167	1.18119
	0.0488281	2.73359	1.83896	8.10138	0.646124	0.447307		2.75347	3.13034
	0.0244141	1.14315	1.64016	8.69781	6.51094	6.21271		4.84095	3.29639
	0.012207	4.32406	2.13718	8.79721	2.33599	3.72764		4.26441	2.69638
	0.00610352	0.248503	7.50497	0.04971	0.74552	2.83301		2.27634	3.12498
	0.00305176	9.69186	2.7336	4.92047	8.1014	6.21274		6.33201	2.70991
	0.00152588	11.6799	7.80318	5.11929	4.52287	10.2883		7.88271	3.12798
Benznidazole	50	107.704	106.113	104.807	101.862			105.122	2.47474
	25	109.592	107.505	102.642	102.555			105.574	3.53964
	12.5	105.815		102.122	101.862			103.267	2.21097
	6.25	106.213	103.231	99.0039	97.1849			101.408	4.08334
	3.125	114.463	114.066	93.547	95.0195			104.274	11.5529
	1.5625			69.2941	78.6488			73.9714	6.61476
	0.78125	35.7356	45.3777	31.6154	26.2451			34.7435	8.08452
	0.390625	12.7734	11.5805		8.05544			10.8031	2.45316
	0.195312	19.334	14.5626	14.5518	16.6306			16.2697	2.26462
	0.0976562	8.1014	13.4692	11.2603	9.52795			10.5897	2.31374
	0.0488281	9.39364	15.3578	11.3469	13.6856			12.446	2.61663
	0.0244141			0.606331	3.20486			1.90559	1.83743
	0.012207	4.12525	10.6859	6.75618	4.76396			6.58282	2.95596
	0.00610352	0.546727	5.01988	7.79559	7.79559			5.28945	3.42187
	0.00305176	5.11928	1.34196	5.28368	2.07883			3.45594	2.03901
	0.00152588	4.52285	15.159	3.4647	0.173223			5.82995	6.48931

## Sheet: Figure 2A
Rate of action against T. cruzi trypomastigotes. Effect of concentration on parasite viability.
			STRASSERIOLIDE C						BENZNIDAZOLE
Concentration (µM)			RLU						RLU
			1	2	3	Average	SD		1	2	3	Average	SD
		24 h
50			22990	23505	23337	23277.3	262.633		5437	5694	5687	5606	146.4
25			23717	23503	23639	23619.7	108.302		10443	10945	10567	10651.7	261.491
12.5			26354	26593	26997	26648	325.009		39065	42054	37743	39620.7	2208.56
6.25			45311	43988	46491	45263.3	1252.18		137612	134243	130681	134179	3465.95
3.125			103084	105438	101331	103284	2060.82		165807	157801	160541	161383	4068.87
1.5625			140338	141446	109903	130562	17900.1		165286	165344	161560	164063	2168.14
0.78125			154829	145036	142128	147331	6654.26		166485	162768	166180	165144	2063.61
0.390625			160361	160790	154108	158420	3740.17		165577	167649	165733	166320	1153.88
0.195312			168129	159945	161233	163102	4400.6		164518	166881	158611	163337	4259.68
0.0976562			164348	165430	161593	163790	1978.35		171249	166867	168460	168859	2218.04
0			160590	162015	163101				160590	162015	163101
0			169298	168163	167120				169298	168163	167120
0			164504	172608		165925	4074.67		164504	172608		165925	4074.67
		48 h
50			4912	4366	4601	4626.33	273.88		880	1112	1091	1027.67	128.313
25			5380	5564	5335	5426.33	121.327		1678	1848	1966	1830.67	144.78
12.5			8080	8388	8214	8227.33	154.432		3181	3659	4090	3643.33	454.702
6.25			33648	30984	29346	31326	2171.3		10861	13304	15100	13088.3	2127.71
3.125			106048	116531	113449	112009	5387.75		43530	49982	51559	48357	4254.02
1.5625			136255	127476	129292	131008	4634.15		81011	84777	86054	83947.3	2621.87
0.78125			133800	134181	131556	133179	1418.41		112344	111077	114339	112587	1644.48
0.390625			137815	137386	136666	137289	580.609		131000	130856	131367	131074	263.485
0.195312			139482	141309	134522	138438	3511.95		139259	132650	130511	134140	4560.37
0.0976562			138797	141536	140397	140243	1375.95		144241	139103	136493	139946	3942.14
0			140495	145616	144139				140495	145616	144139
0			141250	143516	140701				141250	143516	140701
0			142529	136309		141819	2850.32		142529	136309		141819	2850.32
		72 h
50			1642	1564	1542	1582.67	52.5484		544	744	760	682.667	120.355
25			2579	2361	2540	2493.33	116.251		918	1475	1394	1262.33	300.939
12.5			4221	4263	4188	4224	37.5899		1380	4356	2397	2711	1512.64
6.25			17364	15148	20157	17556.3	2510.03		2401	3936	8134	4823.67	2967.79
3.125			89174	91317	95193	91894.7	3050.8		10888	15001	20166	15351.7	4648.93
1.5625			95348	96512	99837	97232.3	2329.58		24966	31486	46507	34319.7	11046.5
0.78125			96612	99953	100040	98868.3	1954.53		56351	71124	75050	67508.3	9859.92
0.390625			94092	100964	103848	99634.7	5012.01		78940	96180	93011	89377	9176.54
0.195312			95224	100410	102911	99515	3920.88		91836	104336	99373	98515	6294.01
0.0976562			89885	103909	98846	97546.7	7101.71		95654	109491	107250	104132	7426.89
0			98031	108446	106890				98031	108446	106890
0			98120	101075	94690				98120	101075	94690
0			97029	96723		100126	5000.14		97029	96723		100126	5000.14
			NIFURTIMOX
Concentration (µM)			RLU
			1	2	3	Average	SD
		24 h
10			1370	1326	1642	1446	171.161
5			10505	11380	13362	11749	1463.81
2.5			62370	65699	69413	65827.3	3523.25
1.25			107567	113155	113851	111524	3444.77
0.625			134529	139446	143966	139314	4719.89
0.3125			146537	152365	150983	149962	3045.28
0.15625			159121	160602	160492	160072	825.137
0.078125			165982	164751	166760	165831	1012.98
0.0390625			166941	166077	166311	166443	446.869
0.0195312			167718	167804	172277	169266	2607.67
0			160533	163532	167714
0			164866	169857	168050	165759	3433.14
		48 h
10			449	393	449	430.333	32.3316
5			1376	1292	1245	1304.33	66.3652
2.5			4362	4488	3895	4248.33	312.414
1.25			27701	28881	25128	27236.7	1919.1
0.625			72321	81296	71301	74972.7	5499.86
0.3125			102126	106694	96247	101689	5237.19
0.15625			123680	124324	115562	121189	4883.46
0.078125			138932	140015	128494	135814	6362.1
0.0390625			138402	140148	128260	135603	6419.15
0.0195312			141574	143106	132917	139199	5494.03
0			137746	141639	137654
0			129718	131956	129954	134778	4919.19
		72 h
10			419		687	553	189.505
5			845	672	776	764.333	87.0881
2.5			921	819	842	860.667	53.5008
1.25			7142	7103	6377	6874	430.856
0.625			44628	45623	43052	44434.3	1296.4
0.3125			52848	55567	53219	53878	1474.43
0.15625			65261	66266	65128	65551.7	622.195
0.078125			73609	77041	76800	75816.7	1915.69
0.0390625			75047	78580	76714	76780.3	1767.43
0.0195312			75974	80702	79644	78773.3	2481.34
0			71144	79913	73594
0			77422	68804	74032
0			77048	72463		74302.5	3643.3

## Sheet: Figure 2B
Rate of action against T. cruzi trypomastigotes. Maximum percentage activity.
		24 h							48 h
Strasseriolide C		1	2	3		Average	SD		1	2	3			Average	SD
Max activity (%)		86.3744	86.0632	86.1647		86.2008	0.158707		96.6943	97.0799	96.9139			96.896	0.193435
Benznidazole		1	2	3		Average	SD		1	2	3			Average	SD
Max activity (%)		96.9816	96.8263	96.8305		96.8794	0.0884685		99.542	99.3781	99.393			99.4377	0.0906246
Nifurtimox		1	2	3	4	Average	SD		1	2	3	4	5	Average	SD
Max activity (%)		98.3423	98.6161	98.143	98.1304	98.308	0.227209		98.0538	99.9092	99.7777	99.7188	99.883	99.4685	0.794608
Posaconazole		1	2	3	4	Average	SD		1	2	3			Average	SD
Max activity (%)		0.904523	11.2987	-4.49568	3.95494	2.91561	6.59109		12.9603	11.4256	-3.06741			7.10616	8.84393

## Sheet: Figure 3A
Rate of action against T. cruzi amastigotes. Time-dependent correlation between compound dose and T. cruzi amastigote growth inhibition
	Growth inhibition (%)																							Growth inhibition (%)								Growth inhibition (%)								Growth inhibition (%)								Growth inhibition (%)
	24 h					48 h					72 h
	1	2	3	Average	SD	1	2	3	Average	SD	1	2	3	Average	SD
[Strasseriolide C] µM
50	72.6804	72.6804	74.7423	73.3677	1.19041	94.2314	94.7649	95.5652	94.8538	0.67132	98.5944	98.6747	99.1566	98.8086	0.304091
25	66.4948	66.4948	66.4948	66.4948	0	88.3628	89.9633	90.7636	89.6966	1.22243	94.5783	94.0964	94.9799	94.5515	0.442375
12.5	52.0619	52.0619	56.1856	53.4364	2.38083	78.7596	83.2944	79.5599	80.538	2.42048	85.743	84.5382	85.9839	85.4217	0.77459
6.25	33.5052	33.5052	10.8247	25.945	13.0945	61.6872	54.7516	58.4862	58.3083	3.47124	56.0241	57.3092	59.9598	57.7644	2.00696
3.125	6.70103	2.57732	4.63918	4.63918	2.06186	21.4071	28.8763	18.4728	22.9188	5.36393	12.9719	18.2731	17.8715	16.3722	2.95156
1.5625	-3.60825	-1.54639	14.9485	3.2646	10.1709	11.5372	8.33611	0.6002	6.8245	5.623	17.9518	-11.2048	-4.6988	0.682731	15.3052
0.78125	0.515464	8.76289	8.76289	6.01375	4.76165	-1.8006	8.60287	8.33611	5.04613	5.93094	-7.83133	-4.37751	-9.27711	-7.16198	2.51745
0.390625	0.515464	-9.79381	-5.6701	-4.98282	5.18889	7.26909	1.93398	2.46749	3.89019	2.93835	-1.00402	-5.90361	-4.77912	-3.89558	2.56651
0.195312	-1.54639	0.515464	0.515464	-0.171821	1.19041	7.00233	4.06802	-4.46816	2.20073	5.95887	-3.01205	-5.90361	-7.26908	-5.39491	2.17363
0.0976562	0.515464	8.76289	-3.60825	1.89003	6.29907	-1.53384	0.6002	6.20207	1.75614	3.9954	3.25301	-5.26104	-5.50201	-2.50335	4.98661
[Benznidazole] µM
50		93.299	91.2371	92.268	1.45795	99.5665	99.5665	97.966	99.033	0.924068	99.5582	100.442	99.7992	99.9331	0.456726
25	85.0515	91.2371	89.1753	88.488	3.14954	99.2998	100.367	98.7663	99.4776	0.814952	99.0763	99.9598	99.7992	99.6118	0.47064
12.5	80.9278	85.0515	80.9278	82.3024	2.38083	98.4995	99.033	98.7663	98.7663	0.266756	99.3976	99.7189	99.4779	99.5315	0.167202
6.25	72.6804	76.8041	68.5567	72.6804	4.12371	94.4982	96.3655	95.2984	95.3874	0.936815	97.4699	98.4337	98.3534	98.0857	0.534805
3.125	45.8763	54.1237	43.8144	47.9381	5.45516	83.2944	87.8293	84.0947	85.0728	2.42048	91.6867	95.1406	93.9357	93.5877	1.75302
1.5625	33.5052	33.5052	31.4433	32.8179	1.19041	65.6886	64.8883	69.1564	66.5777	2.26873	73.1325	83.4137	78.4337	78.3266	5.1414
0.78125	19.0722	23.1959	14.9485	19.0722	4.12371	42.7476	40.3468	41.147	41.4138	1.22243	33.5341	49.1165	48.1526	43.6011	8.73153
0.390625	21.134	14.9485	6.70103	14.2612	7.241	17.9393	31.5438	19.5398	23.0077	7.43574	13.3735	26.6265	23.494	21.1647	6.92675
0.195312	10.8247	8.76289	6.70103	8.76289	2.06186	40.3468	17.6726	22.7409	26.9201	11.9008	5.34137	16.2651	10.4819	10.6961	5.465
0.0976562	-5.6701	2.57732	-3.60825	-2.23368	4.29209	12.0707	13.671	10.4702	12.0706	1.60042	4.45783	9.839	10.9639	8.42023	3.47732
0	0	0	0	0	0	0	0	0	0	0	0	0	0	0	0
[Nifurtimox] µM
20	91.716	94.0828	96.4497	94.0828	2.36686	100.201	100.47	100.47	100.38	0.155045	101.239	101.08	102.507	101.609	0.782144
10	96.4497	96.4497	82.2485	91.716	8.19906	99.6643	99.9329	100.201	99.9329	0.268547	100.367	100.367	100.208	100.314	0.091543
5	91.716	96.4497	91.716	93.2939	2.73302	99.6643	99.9329	99.9329	99.8433	0.155045	100.604	100.129	100.05	100.261	0.300144
2.5	86.9822	94.0828	89.3491	90.1381	3.61544	99.3958	99.3958	99.3958	99.3958	0	99.891	99.891	99.9703	99.9174	0.0457715
1.25	91.716	89.3491	86.9822	89.3491	2.36686	98.053	98.3216	98.3216	98.2321	0.155045	99.5739	99.9703	99.4946	99.6796	0.254845
0.625	75.1479	75.1479	63.3136	71.2032	6.83255	92.6821	92.6821	93.2192	92.8611	0.310091	97.5126	97.5919	97.1955	97.4334	0.209751
0.313	58.5799	53.8462	39.645	50.6903	9.85404	73.6153	73.0782	74.1524	73.6153	0.537093	86.7308	86.8893	86.0172	86.5458	0.46453
0.156	27.8107	27.8107	20.7101	25.4438	4.09953	51.863	46.2236	53.4743	50.5203	3.8073	60.9652	55.1779	56.0499	57.3977	3.12019
0.078	18.3432	23.0769	-2.95858	12.8205	13.8686	27.6939	19.3689	23.6657	23.5761	4.16319	26.479	28.9367	26.6376	27.3511	1.37543
0.039	20.7101	8.87574	4.14201	11.2426	8.53385	16.4149	15.878	20.9802	17.7577	2.80364	8.24497	12.526	7.29363	9.35487	2.78717
0	0	0	0	0	0	0	0	0	0	0	0	0	0	0	0
[Posaconazole] nM
100	14.768	27.984	14.876	19.2093	7.59928	79.594	80.097	82.487	80.726	1.54567	95.191	95.486	94.42	95.0323	0.550427
33.333	14.768	18.107	14.876	15.917	1.89736	76.842	78.166	78.183	77.7303	0.769366	94.935	94.7256	95.968	95.2095	0.665126
11.111	11.392	14.8148	28.099	18.1019	8.82524	77.301	75.754	77.705	76.92	1.02979	94.168	94.4722	95.065	94.5684	0.45617
3.704	21.519	24.6914	31.405	25.8718	5.0476	71.34	77.201	77.705	75.4153	3.53833	93.785	93.965	93.001	93.5837	0.512586
1.235	4.641	14.815	14.876	11.444	5.89165	58.041	68.034	64.316	63.4637	5.05073	86.755	87.63	83.8409	86.0753	1.98386
0.617	11.392	18.107	8.264	12.5877	5.02925	26.859	42.461	38.972	36.0973	8.18861	41.38	44.548	34.686	40.2047	5.03496
0.206	14.768	11.523	18.182	14.8243	3.32986	16.7704	19.3	17.454	17.8415	1.30856	6.614	10.843	3.465	6.974	3.70215
0.069	4.641	14.815	14.876	11.444	5.89166	14.9361	18.8179	22.236	18.6633	3.65239	5.464	4.381	14.173	8.006	5.36816
0.023	11.392	-1.646	18.1818	9.30927	10.0767	11.268	20.7479	6.455	12.8236	7.27232	7.12574	0.579	-5.566	0.712913	6.34693
0.008	1.26582	4.938	11.57	5.92461	5.22246	5.765	12.545	9.325	9.21167	3.39142	6.74229	5.774	-6.469	2.01576	7.36395
0	0	0	0	0	0	0	0	0	0	0	0	0	0	0	0

## Sheet: Figure 3B
Rate of action against T. cruzi amastigotes. Maximum percentage activity
	24 h						48 h						72 h
	1	2	2	Average	SD		1	2	3	Average	SD		1	2	3	Average	SD
Strasseriolide C
Max activity (%)	72.6804	72.6804	74.7423	73.3677	1.19041		94.2314	94.7649	95.5652	94.8538	0.67132		98.5944	98.6747	99.1566	98.8086	0.304091
Benznidazole
Max activity (%)		93.299	91.2371	92.268	1.45795		99.5665	99.5665	97.966	99.033	0.924068		99.5582	100.442	99.7992	99.9331	0.456726
Nifurtimox
Max activity (%)	91.716	94.0828	96.4497	94.0828	2.36686		100.201	100.47	100.47	100.38	0.155045		95.1909	95.4859	94.4201	95.0323	0.550311
Posaconazole
Max activity (%)	14.7679	27.9835	14.876	19.2092	7.59902		79.5938	80.0965	82.4866	80.7256	1.54557		95.1909	95.4859	94.4201	95.0323	0.550311

## Sheet: Figure 4A
Cell cycle progression of T. cruzi epimastigotes after 72-hour drug exposure. Fluorescence microscopy with DAPI staining
	Control
	% Cells
	1	2	Average	SD
1N1K1F	67.6471	62.1849	64.916	3.86235
1N*1K*1F	7.84314	10.084	8.96359	1.58455
1N*2K2F	6.86275	1.68067	4.27171	3.66428
2N2K2F	17.6471	21.0084	19.3277	2.37683
0N1K	0	1.68067	0.840336	1.18841
2N1K	0	3.36134	1.68067	2.37683
Other	0	0	0	0
	Strasseriolide C
	EC30					EC70
	% Cells
	1	2	Average	SD		1	2	Average	SD
1N1K1F	70.8738	61.165	66.0194	6.86511		63.3663	52.4272	57.8968	7.73515
1N*1K*1F	4.85437	4.85437	4.85437	0		4.9505	5.82524	5.38787	0.61854
1N*2K2F	2.91262	2.91262	2.91262	0		2.9703	3.8835	3.4269	0.645729
2N2K2F	13.5922	25.2427	19.4175	8.23814		16.8317	33.0097	24.9207	11.4396
0N1K	0.970874	0.970874	0.970874	0		2.9703	3.8835	3.4269	0.645729
2N1K	6.79612	2.91262	4.85437	2.74605		3.9604	1.94175	2.95107	1.4274
Other	0	1.94175	0.970874	1.37302		4.9505	0.970874	2.96068	2.81402
	Strasseriolide D
	EC30					EC70
	% Cells
	1	2	Average	SD		1	2	Average	SD
1N1K1F	56.25	58.4	57.325	1.52028		56.701	67.8899	62.2955	7.91173
1N*1K*1F	7.5	5.6	6.55	1.3435		4.12371	2.75229	3.438	0.969739
1N*2K2F	2.5	3.2	2.85	0.494975		7.21649	4.58716	5.90183	1.85922
2N2K2F	26.25	26.4	26.325	0.106066		22.6804	16.5138	19.5971	4.36048
0N1K	0	2.4	1.2	1.69706		0	0.917431	0.458716	0.648722
2N1K	5	4	4.5	0.707107		5.15464	2.75229	3.95347	1.69871
Other	2.5	0	1.25	1.76777		4.12371	4.58716	4.35543	0.327705

## Sheet: Figure 4B
Cell cycle progression of T. cruzi epimastigotes after 72-hour drug exposure. FACS analysis with PI staining
	control
	1	2	Average	SD
sub-G1	2.17995	-2.54543	0	3.34135
G1	50.8037	54.2171	52.5104	2.41364
S	12.247	13.3621	12.8045	0.788457
G2/M	34.671	34.2381	34.4546	0.306083
post G2/M	0.0983	0.728099	0.413199	0.445335
	Strasseriolide C
	EC30				EC70
	1	2	Average	SD	1	2	Average	SD
sub-G1	2.8804	3.42163	3.15102	0.382712	5.19982	0.939214	3.06951	3.0127
G1	52.1473	48.3792	50.2633	2.66444	54.5779	50.2858	52.4319	3.03495
S	14.5117	18.6825	16.5971	2.94921	10.63	18.8776	14.7538	5.83196
G2/M	31.009	31.6835	31.3463	0.47695	30.5655	31.7933	31.1794	0.868174
post G2/M	-0.548372	-2.16684	0	1.14443	-0.973166	-1.89593	0	0.652491
	Strasseriolide D
	EC30				EC70
	% Cells
	1	2	Average	SD	1	2	Average	SD
sub-G1	1.8263	3.55981	2.69306	1.22578	1.97829	1.95091	1.9646	0.0193623
G1	50.4058	45.6911	48.0485	3.33386	49.2764	52.1825	50.7294	2.05492
S	14.3321	17.5145	15.9233	2.25031	15.873	8.38254	12.1278	5.29657
G2/M	32.7574	33.8908	33.3241	0.801437	34.0219	41.0212	37.5216	4.94921
post G2/M	0.67834	-0.656214	0.0110629	0.943672	-1.14963	-3.53711	0	1.6882

## Sheet: Figure 5A
T. cruzi epimastigotes size reduction after 72-hour drug exposure
		Foward Scatter (FSC) - Geometric Mean
		Control	Strasseriolide C		Strasseriolide D		Benznidazole
			EC30	EC70	EC30	EC70	EC30	EC70	EC90
	1	95.3	81.2	72.5	81.9	77.8	93.4	96.7	75.3
	2	98	80.4	74.3	80.4	72.2	92.7	91.2	74.1
	Average	96.65	80.8	73.4	81.15	75	93.05	93.95	74.7
	SD	1.90919	0.565685	1.27279	1.06066	3.9598	0.494975	3.88909	0.848528

## Sheet: Figure 6
	In vivo mice efficacy after 5 days of strasseriolide C treatment
	Vehicle IP			Total counts
	1			15600000
	2			8860000
	3			5150000
	4			5620000
	5			5030000
	Average			8050000
	SD			4490000
	Strasseriolide C			Total counts
	1			1820000
	2			5150000
	3			2580000
	4			6540000
	5			3640000
	Average			3940000
	SD			1.91623e+06
	Benznidazole			Total counts
	1			4950000
	2			268000
	3			48200
	4			38100
	Average			1330000
	SD			2.41932e+06

## Sheet: Figure S2A
T. cruzi epimastigote viability assay. Linear correlation of fluorescence versus culture density
	% DMSO
Cells/well x106			2	1.5	1	0.75	0.5	0.2	0.1	0.05	0
	0	1	41439	33243	21922	20478	13805	7996	6280	5271	4207
	0	2	42457	32535	22968	19553	13689	7993	6595	5293	4300
	0.1	1	43191	36631	25915	17981	13786	8032	6570	5270	4307
	0.1	2	42499	31924	22502	19565	13934	8019	6792	5312	4498
	0.2	1	41689	31265	23468	18160	13940	7998	6449	5365	4387
	0.2	2	42231	37449	25295	18056	13898	8093	6371	5282	4425
	0	Average	41948	32889	22445	20015.5	13747	7994.5	6437.5	5282	4253.5
		SD	719.835	500.632	739.634	654.074	82.0244	2.12132	222.739	15.5563	65.7609
	0.1	Average	42845	34277.5	24208.5	18773	13860	8025.5	6681	5291	4402.5
		SD	489.318	3328.35	2413.36	1120.06	104.652	9.19239	156.978	29.6985	135.057
	0.2	Average	41960	34357	24381.5	18108	13919	8045.5	6410	5323.5	4406
		SD	383.252	4372.75	1291.88	73.5391	29.6985	67.1751	55.1543	58.6899	26.8701

[truncated: 5 more sheets: Figure S2B , Figure S3A, Figure S3B, Figure S4A, Figure S4B ]
